# Supplementary material for: One-Dimensional Motion Representation for Standing/Sitting and Their Transitions
Source: Sensors (Basel). 2024 Oct 30;24(21):6967. doi: 10.3390/s24216967 (PMC11548509; doi:10.3390/s24216967)
Supplement: Supplementary file 1 [file sensors-24-06967-s001.zip]

Archive with 3 entries (3 files):
- Experimental-scene-S1.mp4
- Experimental-scene-S2.mp4
- Experimental-scene-S3.mp4
